# Supplementary material for: Maternal knowledge of obstetric danger signs and related factors among antenatal care attendees in Hargeisa, Somaliland: A cross-sectional analysis
Source: PLoS One. 2026 Jul 15;21(7):e0353778. doi: 10.1371/journal.pone.0353778 (PMC13372116; doi:10.1371/journal.pone.0353778)
Supplement: S2 File — (XLSX) [file pone.0353778.s002.xlsx]

## Sheet: S1_File_SPSS_Knowledge_ODS_PLOS
Questionnaire ID	Age	Coded Age	QCurrently married0Widowed/Divorced	Education	CodedEdu	Education of Spouse	Coded Educ of Spouse	Occupation	Occ of spouse	Income monthly	Coded Income	Acess to media	Age at 1st marriage	Age at 1st pregnancy	Duration of current pregnancy in months	Total pregnancy	Trimester	Total births	CodedBirth	Pregnancy intended?	Any previous danger sign	Total ANC visits	H/Education about danger signs during ANC	Place of birth	Type of delivery	Walking time to nearest health institution in minutes	Coded walking time	Decision maker	Discussion with spouse about Obs utilization	Preg danger vaginal bleeding	Preg danger blurred vision	Preg danger Swollen face	Preg danger Convulsion	Preg danger Malpresentation/position	Preg danger reduced fetal movement	Preg danger Sever heachache	Preg danger hypertension	Preg danger Nausea & vomiting	Preg danger Abd cramp	Preg danger Amniotic leak	Labor danger Vaginal bleeding	Labor danger retained placenta	Labor danger prolonged labour	Labor danger Convulsion/unconsciousness	Labor danger blurred vision	Labor danger	Labor danger Malposition	Labor danger Abd pain	Labor danger High fever
1	40	>=37	Currently married	Higher education	Secondary or more	Higher education	Secondary or more	Merchant	Merchant	1120	More than 1000	Yes	22	23	7	7	3	6	4 to 6	No	No	3	Yes	Health institution	SVD	20	1-30 minutes	You	Yes	Yes	Yes	Yes	No	No	No	Yes	No	No	No	No	Yes	Yes	Yes	Yes	No	No	No	No	Yes
2	30	25-36	Widowed/Divorced	No formal education	Primary or less	Primary	Primary or less	Housewife/no job	Employed	300	Upto 500	Yes	17	20	7	8	3	6	4 to 6	No	No	4	Yes	Health institution	SVD	45	31-120 minutes	You	Yes	No	No	Yes	No	Yes	No	Yes	No	No	No	No	No	No	No	Yes	No	No	No	Yes	No
3	20	Upto 24	Currently married	Higher education	Secondary or more	Higher education	Secondary or more	Merchant	Employed	300	Upto 500	Yes	18	19	3	3	1	2	Upto 3	Yes	No	1	Yes	Health institution	SVD	10	1-30 minutes	You	No	Yes	Yes	Yes	Yes	No	Yes	No	Yes	Yes	Yes	No	Yes	Yes	Yes	Yes	No	Yes	Yes	No	Yes
4	19	Upto 24	Currently married	Secondary school	Secondary or more	Higher education	Secondary or more	Merchant	Employed	500	Upto 500	Yes	17	17	9	2	1	1	Upto 3	Yes	No	4	Yes	Home	SVD	45	31-120 minutes	Both	No	Yes	Yes	No	Yes	Yes	Yes	Yes	Yes	Yes	Yes	No	Yes	No	Yes	Yes	Yes	Yes	Yes	No	No
5	18	Upto 24	Currently married	Primary school	Primary or less	No formal education	Primary or less	Merchant	Merchant	150	Upto 500	No	16	17	7	2	1	1	Upto 3	Yes	No	1	Yes	Health institution	SVD	30	1-30 minutes	Both	No	Yes	No	No	No	No	No	Yes	No	No	No	No	Yes	No	Yes	No	No	No	No	No	Yes
6	21	Upto 24	Currently married	Secondary school	Secondary or more	Higher education	Secondary or more	Merchant	Employed	500	Upto 500	Yes	18	20	2	2	1	1	Upto 3	No	No	3	Yes	Health institution	Instrumental	50	31-120 minutes	You	No	Yes	Yes	Yes	Yes	No	Yes	No	Yes	Yes	No	No	Yes	Yes	Yes	Yes	No	Yes	Yes	Yes	Yes
7	22	Upto 24	Currently married	Secondary school	Secondary or more	Higher education	Secondary or more	Housewife/no job	Employed	1000	501-1000	Yes	16	17	2	4	2	3	Upto 3	Yes	No	1	No	Home	SVD	5	1-30 minutes	Both	No	No	No	Yes	No	No	No	No	No	No	No	No	Yes	No	No	No	No	No	No	No	No
8	24	Upto 24	Currently married	Higher education	Secondary or more	Higher education	Secondary or more	Housewife/no job	Employed	300	Upto 500	Yes	16	16	2	3	1	2	Upto 3	Yes	No	1	Yes	Health institution	SVD	15	1-30 minutes	Both	No	Yes	Yes	Yes	No	No	No	No	No	No	Yes	Yes	Yes	Yes	Yes	Yes	No	Yes	No	Yes	Yes
9	25	25-36	Currently married	No formal education	Primary or less	No formal education	Primary or less	Merchant	No job	1200	More than 1000	No	17	17	2	4	2	3	Upto 3	No	No	1	No	Home	SVD	55	31-120 minutes	Both	Yes	No	No	No	No	No	No	No	No	No	No	No	Yes	No	No	No	No	No	No	No	No
10	25	25-36	Currently married	Higher education	Secondary or more	No formal education	Primary or less	Employed	Employed	1000	501-1000	Yes	19	19	3	4	2	3	Upto 3	No	No	1	Yes	Health institution	SVD	15	1-30 minutes	Both	No	Yes	Yes	Yes	No	Yes	Yes	No	No	Yes	Yes	Yes	Yes	Yes	Yes	Yes	No	No	Yes	Yes	No
11	30	25-36	Currently married	Higher education	Secondary or more	Higher education	Secondary or more	Housewife/no job	Employed	800	501-1000	Yes	16	17	5	6	2	4	4 to 6	Yes	No	3	Yes	Health institution	SVD	20	1-30 minutes	You	No	Yes	Yes	Yes	No	Yes	No	No	No	Yes	No	No	Yes	Yes	Yes	Yes	No	Yes	No	No	No
12	32	25-36	Currently married	Higher education	Secondary or more	No formal education	Primary or less	Housewife/no job	Employed	950	501-1000	Yes	16	17	4	5	2	4	4 to 6	Yes	No	2	Yes	Health institution	SVD	10	1-30 minutes	You	No	Yes	Yes	Yes	Yes	No	Yes	No	No	Yes	Yes	No	Yes	Yes	Yes	Yes	No	No	Yes	No	No
13	17	Upto 24	Currently married	Secondary school	Secondary or more	Higher education	Secondary or more	Merchant	Employed	400	Upto 500	Yes	17	17	9	1	1	0	Upto 3	No	Yes	3	Yes			60	31-120 minutes	Both	Yes	Yes	Yes	No	Yes	Yes	No	Yes	Yes	No	Yes	No	Yes	Yes	No	No	No	No	No	No	No
14	39	>=37	Currently married	Higher education	Secondary or more	No formal education	Primary or less	Housewife/no job	Employed	1120	More than 1000	Yes	15	16	4	8	3	7	more than 6	Yes	No	2	Yes	Health institution	SVD	10	1-30 minutes	Both	No	Yes	Yes	Yes	Yes	Yes	Yes	Yes	Yes	No	Yes	Yes	Yes	Yes	Yes	Yes	No	No	Yes	No	Yes
15	19	Upto 24	Currently married	No formal education	Primary or less	No formal education	Primary or less	Merchant	Employed	250	Upto 500	Yes	17	18	2	2	1	1	Upto 3	No	No	1	Yes	Home	SVD	55	31-120 minutes	Both	Yes	Yes	Yes	Yes	No	No	No	No	No	No	No	No	Yes	Yes	Yes	Yes	No	No	No	No	No
16	26	25-36	Currently married	No formal education	Primary or less	Higher education	Secondary or more	Merchant	Merchant	450	Upto 500	No	18	19	5	4	2	3	Upto 3	No	Yes	2	Yes	Health institution	SVD	85	31-120 minutes	You	Yes	Yes	Yes	No	No	No	No	No	No	No	No	No	No	No	Yes	No	No	No	No	No	No
17	29	25-36	Currently married	Secondary school	Secondary or more	Secondary	Secondary or more	Merchant	Merchant	400	Upto 500	No	16	17	7	6	2	5	4 to 6	Yes	No	3	Yes	Home	SVD	80	31-120 minutes	You	No	Yes	No	No	No	No	No	No	Yes	No	No	No	Yes	No	No	No	No	Yes	Yes	No	No
18	27	25-36	Currently married	Secondary school	Secondary or more	Higher education	Secondary or more	Merchant	Merchant	270	Upto 500	No	24	25	9	3	1	2	Upto 3	Yes	No	1	Yes	Home	SVD	25	1-30 minutes	You	No	Yes	No	No	No	No	No	Yes	No	No	Yes	No	No	No	Yes	No	No	No	No	No	No
19	30	25-36	Currently married	Higher education	Secondary or more	Higher education	Secondary or more	Merchant	Employed	1380	More than 1000	Yes	21	22	4	6	2	4	4 to 6	Yes	No	3	Yes	Health institution	SVD	35	31-120 minutes	You	No	Yes	Yes	Yes	No	Yes	No	Yes	No	No	Yes	No	Yes	Yes	Yes	Yes	No	No	No	No	Yes
20	20	Upto 24	Currently married	No formal education	Primary or less	Secondary	Secondary or more	Merchant	Merchant	150	Upto 500	No	17	19	5	3	1	2	Upto 3	Yes	No	1	Yes	Health institution	SVD	60	31-120 minutes	You	Yes	No	No	Yes	No	No	No	Yes	No	No	No	No	No	No	Yes	No	No	No	No	No	No
21	25	25-36	Currently married	No formal education	Primary or less	Primary	Primary or less	Merchant	Merchant	150	Upto 500	Yes	17	18	6	5	2	3	Upto 3	Yes	No	2	Yes	Home	SVD	60	31-120 minutes	You	No	No	No	Yes	No	No	No	Yes	Yes	No	No	No	Yes	No	Yes	No	No	No	No	No	Yes
22	30	25-36	Widowed/Divorced	Secondary school	Secondary or more	No formal education	Primary or less	Housewife/no job	No job	100	Upto 500	Yes	25	26	4	3	1	1	Upto 3	Yes	No	1	Yes	Health institution	SVD	35	31-120 minutes	You	No	Yes	Yes	Yes	No	No	No	Yes	Yes	No	No	No	Yes	Yes	Yes	Yes	No	No	No	No	No
23	30	25-36	Currently married	Primary school	Primary or less	Secondary	Secondary or more	Merchant	Employed	1200	More than 1000	Yes	20	21	7	2	1	1	Upto 3	No	No	1	Yes	Home	SVD	50	31-120 minutes	Both	Yes	No	Yes	No	No	No	No	Yes	No	No	No	No	No	No	Yes	No	No	No	No	No	No
24	32	25-36	Currently married	Higher education	Secondary or more	Higher education	Secondary or more	Merchant	Merchant	300	Upto 500	Yes	26	27	3	5	2	4	4 to 6	Yes	No	1	Yes	Health institution	SVD	15	1-30 minutes	You	No	Yes	Yes	Yes	Yes	Yes	Yes	No	No	No	No	No	Yes	Yes	Yes	Yes	No	No	No	Yes	Yes
25	28	25-36	Currently married	No formal education	Primary or less	Secondary	Secondary or more	Housewife/no job	Employed	190	Upto 500	Yes	17	18	2	5	2	3	Upto 3	No	No	1	Yes	Home	SVD	57	31-120 minutes	Both	Yes	No	Yes	No	No	No	No	No	No	No	No	No	No	No	No	No	No	No	No	No	Yes
26	24	Upto 24	Widowed/Divorced	Secondary school	Secondary or more	No formal education	Primary or less	Merchant	Merchant	1200	More than 1000	No	20	20	2	4	2	3	Upto 3	No	Yes	2	Yes	Home	SVD	4	1-30 minutes	You	Yes	No	No	No	No	No	No	No	No	No	No	No	No	No	No	No	No	No	No	No	No
27	25	25-36	Currently married	Primary school	Primary or less	Higher education	Secondary or more	Merchant	Employed	550	501-1000	Yes	18	20	4	4	2	3	Upto 3	Yes	No	2	Yes	Home	SVD	30	1-30 minutes	You	No	Yes	No	No	No	No	No	No	No	No	Yes	No	No	No	Yes	No	No	No	No	No	No
28	24	Upto 24	Currently married	Primary school	Primary or less	No formal education	Primary or less	Merchant	Employed	150	Upto 500	Yes	18	19	9	5	2	3	Upto 3	No	No	3	Yes	Home	SVD	45	31-120 minutes	You	Yes	No	No	No	Yes	No	No	No	No	No	No	No	No	No	No	Yes	No	No	No	No	No
29	33	25-36	Currently married	Secondary school	Secondary or more	Higher education	Secondary or more	Merchant	Employed	300	Upto 500	Yes	20	21	4	4	2	3	Upto 3	No	No	1	Yes	Home	SVD	15	1-30 minutes	Partner	No	Yes	Yes	Yes	No	No	No	Yes	No	Yes	No	No	Yes	No	Yes	Yes	No	No	Yes	No	No
30	29	25-36	Currently married	No formal education	Primary or less	Higher education	Secondary or more	Merchant	Employed	330	Upto 500	Yes	22	24	6	4	2	3	Upto 3	Yes	Yes	2	Yes	Home	SVD	40	31-120 minutes	Both	No	No	No	Yes	No	Yes	Yes	No	No	No	No	No	No	No	Yes	No	No	No	No	No	No
31	39	>=37	Currently married	Primary school	Primary or less	No formal education	Primary or less	Merchant	Employed	1200	More than 1000	Yes	18	19	7	8	3	6	4 to 6	Yes	No	3	Yes	Health institution	Instrumental	30	1-30 minutes	You	No	Yes	Yes	Yes	No	No	No	Yes	No	No	No	No	Yes	Yes	Yes	Yes	No	No	No	No	Yes
32	35	25-36	Currently married	No formal education	Primary or less	Secondary	Secondary or more	Merchant	Employed	3120	More than 1000	No	22	24	7	5	2	4	4 to 6	No	No	3	Yes	Home	SVD	15	1-30 minutes	Partner	Yes	No	No	No	No	No	No	Yes	Yes	No	No	No	Yes	No	Yes	No	No	No	No	No	No
33	35	25-36	Currently married	No formal education	Primary or less	No formal education	Primary or less	Merchant	Employed	500	Upto 500	No	25	25	6	5	2	4	4 to 6	No	Yes	2	No	Health institution	SVD	40	31-120 minutes	Partner	Yes	No	Yes	No	Yes	No	No	Yes	No	No	No	Yes	No	No	No	No	No	No	No	No	No
34	20	Upto 24	Currently married	Secondary school	Secondary or more	Higher education	Secondary or more	Merchant	Merchant	300	Upto 500	Yes	20	21	3	3	1	2	Upto 3	Yes	No	1	Yes	Home	SVD	5	1-30 minutes	Partner	No	Yes	No	No	No	No	No	Yes	No	No	No	No	Yes	No	No	No	No	Yes	No	No	Yes
35	18	Upto 24	Currently married	Primary school	Primary or less	Secondary	Secondary or more	Merchant	Merchant	100	Upto 500	Yes	16	16	7	2	1	1	Upto 3	Yes	No	3	Yes	Health institution	SVD	30	1-30 minutes	Partner	No	Yes	No	No	No	No	No	No	No	No	No	No	Yes	No	No	No	No	Yes	No	No	No
36	19	Upto 24	Currently married	Secondary school	Secondary or more	Higher education	Secondary or more	Employed	Employed	100	Upto 500	Yes	17	18	7	2	1	1	Upto 3	Yes	No	3	Yes	Home	SVD	60	31-120 minutes	You	No	Yes	Yes	No	No	No	No	No	Yes	No	No	No	No	No	Yes	No	No	No	No	No	No
37	36	25-36	Widowed/Divorced	No formal education	Primary or less	Higher education	Secondary or more	Merchant	Employed	250	Upto 500	No	20	22	3	6	2	5	4 to 6	No	No	1	No	Home	SVD	5	1-30 minutes	Partner	Yes	No	No	No	No	Yes	Yes	No	No	No	No	No	No	No	No	No	No	No	No	No	No
38	23	Upto 24	Currently married	Higher education	Secondary or more	Secondary	Secondary or more	Housewife/no job	Employed	450	Upto 500	Yes	19	19	9	2	1	1	Upto 3	Yes	No	3	Yes	Health institution	SVD	30	1-30 minutes	You	No	Yes	Yes	Yes	Yes	Yes	No	No	No	No	No	No	Yes	Yes	Yes	No	No	Yes	No	No	No
39	36	25-36	Currently married	No formal education	Primary or less	No formal education	Primary or less	Merchant	Merchant	150	Upto 500	No	21	22	8	6	2	3	Upto 3	Yes	No	2	Yes	Home	SVD	20	1-30 minutes	You	No	Yes	No	No	No	No	Yes	No	No	Yes	Yes	No	Yes	No	Yes	No	No	No	No	No	Yes
40	29	25-36	Currently married	Secondary school	Secondary or more	Primary	Primary or less	Housewife/no job	Employed	190	Upto 500	No	20	21	4	4	2	2	Upto 3	No	No	1	No	Health institution	SVD	30	1-30 minutes	Partner	Yes	No	No	No	No	No	No	No	No	No	No	No	No	No	Yes	No	No	No	No	No	No
41	36	25-36	Currently married	Primary school	Primary or less	Higher education	Secondary or more	Merchant	Employed	400	Upto 500	Yes	19	20	7	7	3	6	4 to 6	Yes	No	2	Yes	Health institution	Instrumental	30	1-30 minutes	Partner	Yes	No	No	No	Yes	No	No	No	No	No	No	No	No	No	Yes	No	No	No	No	No	Yes
42	30	25-36	Currently married	Primary school	Primary or less	Secondary	Secondary or more	Merchant	Employed	1200	More than 1000	Yes	17	18	8	5	2	3	Upto 3	Yes	No	2	Yes	Health institution	SVD	40	31-120 minutes	Both	No	No	No	No	No	No	No	Yes	No	No	No	No	No	No	Yes	No	No	No	No	No	No
43	35	25-36	Currently married	No formal education	Primary or less	Secondary	Secondary or more	Merchant	Merchant	300	Upto 500	Yes	18	20	7	4	2	3	Upto 3	Yes	No	4	Yes	Home	SVD	10	1-30 minutes	You	No	Yes	Yes	No	No	No	Yes	No	No	No	No	No	Yes	Yes	Yes	No	No	No	No	No	No
44	40	>=37	Currently married	No formal education	Primary or less	Primary	Primary or less	Merchant	Employed	500	Upto 500	No	17	18	2	10	3	7	more than 6	Yes	No	1	No	Health institution	SVD	55	31-120 minutes	You	No	No	No	Yes	No	No	No	No	No	No	Yes	No	Yes	Yes	No	No	No	No	No	No	No
45	40	>=37	Currently married	Higher education	Secondary or more	Secondary	Secondary or more	Merchant	Employed	500	Upto 500	Yes	23	23	8	10	3	9	more than 6	No	Yes	5	Yes	Health institution	C/Section	50	31-120 minutes	Both	Yes	Yes	Yes	Yes	Yes	No	No	No	No	No	No	No	Yes	Yes	Yes	Yes	No	No	Yes	No	No
46	22	Upto 24	Currently married	Primary school	Primary or less	Secondary	Secondary or more	Merchant	Employed	450	Upto 500	Yes	17	18	3	4	2	3	Upto 3	Yes	No	2	Yes	Home	SVD	25	1-30 minutes	You	No	No	Yes	No	Yes	No	No	No	No	No	No	No	No	No	Yes	No	No	No	Yes	Yes	No
47	28	25-36	Currently married	Primary school	Primary or less	Higher education	Secondary or more	Merchant	Employed	700	501-1000	Yes	20	21	3	5	2	4	4 to 6	Yes	No	2	Yes	Health institution	SVD	35	31-120 minutes	You	No	No	No	No	No	No	Yes	Yes	No	No	No	No	No	No	Yes	No	No	No	No	No	Yes
48	33	25-36	Currently married	Primary school	Primary or less	Higher education	Secondary or more	Merchant	Employed	300	Upto 500	Yes	25	26	7	3	1	2	Upto 3	No	No	2	Yes	Health institution	SVD	40	31-120 minutes	Both	Yes	Yes	Yes	Yes	No	No	No	Yes	No	No	No	No	Yes	Yes	Yes	Yes	No	No	No	No	No
49	34	25-36	Currently married	Primary school	Primary or less	Primary	Primary or less	Merchant	Employed	350	Upto 500	Yes	17	18	7	7	3	6	4 to 6	No	No	3	Yes	Home	SVD	40	31-120 minutes	You	Yes	Yes	Yes	No	No	No	No	No	Yes	No	Yes	No	No	No	Yes	No	No	No	No	No	No
50	35	25-36	Currently married	Higher education	Secondary or more	Higher education	Secondary or more	Merchant	Merchant	340	Upto 500	Yes	25	26	8	7	3	5	4 to 6	No	No	4	Yes	Health institution	SVD	35	31-120 minutes	You	No	Yes	Yes	Yes	Yes	No	Yes	Yes	No	No	No	No	Yes	No	Yes	Yes	No	Yes	Yes	No	Yes
51	20	Upto 24	Currently married	Secondary school	Secondary or more	Higher education	Secondary or more	Merchant	Employed	450	Upto 500	Yes	19	19	7	2	1	1	Upto 3	Yes	No	2	Yes	Health institution	SVD	30	1-30 minutes	You	No	No	No	No	No	No	Yes	Yes	No	Yes	No	No	Yes	Yes	No	No	No	No	No	No	Yes
52	28	25-36	Currently married	Higher education	Secondary or more	Higher education	Secondary or more	Merchant	Merchant	400	Upto 500	Yes	19	20	3	5	2	3	Upto 3	Yes	No	1	Yes	Home	SVD	15	1-30 minutes	You	No	Yes	No	No	No	No	No	No	Yes	Yes	No	No	No	Yes	Yes	Yes	Yes	Yes	Yes	No	No
53	22	Upto 24	Currently married	Higher education	Secondary or more	Higher education	Secondary or more	Merchant	Merchant	370	Upto 500	Yes	17	18	3	3	1	2	Upto 3	Yes	No	1	Yes	Health institution	SVD	20	1-30 minutes	You	No	No	Yes	Yes	No	Yes	Yes	No	No	Yes	Yes	Yes	Yes	Yes	Yes	No	No	Yes	Yes	No	Yes
54	36	25-36	Currently married	No formal education	Primary or less	Higher education	Secondary or more	Merchant	No job	1000	501-1000	No	16	17	2	11	3	5	4 to 6	No	No	3	No	Home	SVD	30	1-30 minutes	Partner	Yes	No	Yes	No	No	No	No	No	No	No	No	No	No	Yes	No	No	No	No	No	No	No
55	19	Upto 24	Currently married	Secondary school	Secondary or more	Higher education	Secondary or more	Merchant	Employed	1000	501-1000	Yes	18	18	8	2	1	1	Upto 3	No	Yes	3	No	Health institution	SVD	5	1-30 minutes	You	Yes	No	No	No	No	No	No	No	No	No	No	No	No	No	No	No	No	No	No	No	No
56	29	25-36	Currently married	No formal education	Primary or less	Higher education	Secondary or more	Employed	Merchant	100	Upto 500	No	16	16	6	6	2	5	4 to 6	Yes	No	2	No	Home	SVD	60	31-120 minutes	You	No	Yes	No	No	No	No	No	No	No	No	No	No	No	No	Yes	Yes	Yes	No	No	No	No
57	24	Upto 24	Currently married	No formal education	Primary or less	Secondary	Secondary or more	Employed	Merchant	80	Upto 500	No	20	20	8	3	1	2	Upto 3	Yes	No	5	Yes	Health institution	SVD	15	1-30 minutes	You	No	Yes	No	No	No	No	No	Yes	No	No	No	No	No	Yes	No	No	No	No	No	No	No
58	25	25-36	Currently married	No formal education	Primary or less	No formal education	Primary or less	Merchant	Employed	250	Upto 500	No	20	21	4	3	1	2	Upto 3	Yes	No	2	Yes	Home	SVD	40	31-120 minutes	Both	No	No	No	Yes	No	No	No	Yes	No	Yes	Yes	No	No	Yes	Yes	No	No	Yes	No	Yes	No
59	40	>=37	Currently married	Primary school	Primary or less	Higher education	Secondary or more	Merchant	Employed	150	Upto 500	No	20	23	5	10	3	9	more than 6	No	Yes	3	No	Home	SVD	3	1-30 minutes	Both	Yes	No	No	No	Yes	No	No	Yes	No	No	Yes	No	No	Yes	Yes	Yes	No	No	No	Yes	No
60	39	>=37	Currently married	Higher education	Secondary or more	Higher education	Secondary or more	Employed	Merchant	600	501-1000	Yes	17	19	8	9	3	7	more than 6	Yes	No	3	Yes	Health institution	SVD	20	1-30 minutes	You	Yes	Yes	Yes	No	No	No	No	Yes	Yes	No	Yes	No	Yes	No	Yes	No	No	Yes	No	No	Yes
61	36	25-36	Widowed/Divorced	No formal education	Primary or less	No formal education	Primary or less	Employed	Merchant	250	Upto 500	No	24	26	4	7	3	6	4 to 6	No	No	2	No	Home	SVD	40	31-120 minutes	Partner	Yes	No	No	Yes	Yes	No	Yes	No	Yes	No	Yes	No	Yes	No	No	Yes	No	No	Yes	No	No
62	32	25-36	Currently married	Primary school	Primary or less	Higher education	Secondary or more	Housewife/no job	Employed	390	Upto 500	Yes	18	19	6	6	2	5	4 to 6	No	No	2	No	Home	SVD	30	1-30 minutes	You	Yes	No	Yes	No	No	No	No	Yes	No	Yes	No	No	No	No	No	No	Yes	Yes	Yes	No	No
63	31	25-36	Currently married	No formal education	Primary or less	No formal education	Primary or less	Merchant	Merchant	95	Upto 500	No	16	18	7	8	3	7	more than 6	No	No	3	Yes	Home	SVD	40	31-120 minutes	Both	Yes	Yes	No	No	No	No	No	Yes	Yes	No	No	No	Yes	No	Yes	No	No	No	No	No	No
64	20	Upto 24	Currently married	No formal education	Primary or less	Higher education	Secondary or more	Merchant	Employed	300	Upto 500	No	18	20	8	1	1	0	Upto 3	No	Yes	2	Yes			2	1-30 minutes	You	Yes	No	No	No	No	No	No	No	No	No	No	No	No	No	No	No	No	No	No	No	No
65	30	25-36	Currently married	No formal education	Primary or less	No formal education	Primary or less	Merchant	Merchant	150	Upto 500	No	19	20	5	6	2	5	4 to 6	No	No	3	Yes	Health institution	SVD	40	31-120 minutes	Both	Yes	Yes	No	Yes	No	No	No	Yes	Yes	No	No	No	Yes	No	No	No	No	Yes	No	No	Yes
66	28	25-36	Currently married	Primary school	Primary or less	Secondary	Secondary or more	Merchant	Employed	80	Upto 500	No	20	18	4	6	2	5	4 to 6	Yes	No	1	Yes	Home	SVD	120	31-120 minutes	Both	No	No	No	No	No	No	No	Yes	No	No	No	No	Yes	No	No	No	No	No	No	No	Yes
67	30	25-36	Currently married	Primary school	Primary or less	No formal education	Primary or less	Merchant	No job	180	Upto 500	No	19	20	3	6	2	5	4 to 6	Yes	No	1	Yes	Home	SVD	8	1-30 minutes	Both	Yes	No	Yes	No	No	No	No	No	No	No	No	No	Yes	No	No	No	No	No	No	No	Yes
68	17	Upto 24	Currently married	Primary school	Primary or less	Secondary	Secondary or more	Merchant	Employed	1120	More than 1000	Yes	15	17	9	1	1	0	Upto 3	Yes	No	5	Yes			5	1-30 minutes	You	No	No	No	No	No	No	Yes	No	Yes	No	No	No	No	No	No	No	Yes	No	No	No	Yes
69	37	>=37	Currently married	No formal education	Primary or less	Secondary	Secondary or more	Merchant	Employed	1200	More than 1000	No	17	18	5	9	3	8	more than 6	Yes	No	2	Yes	Home	SVD	10	1-30 minutes	Both	No	No	No	No	No	No	No	Yes	No	Yes	No	No	No	No	Yes	No	No	Yes	No	No	No
70	30	25-36	Currently married	Higher education	Secondary or more	Secondary	Secondary or more	Housewife/no job	Merchant	1000	501-1000	Yes	18	20	9	3	1	2	Upto 3	Yes	No	4	Yes	Health institution	SVD	30	1-30 minutes	Both	No	Yes	Yes	Yes	Yes	Yes	No	No	Yes	No	No	No	Yes	Yes	Yes	Yes	No	No	No	No	Yes
71	29	25-36	Currently married	Primary school	Primary or less	Higher education	Secondary or more	Housewife/no job	Employed	500	Upto 500	Yes	20	21	3	6	2	4	4 to 6	No	No	1	No	Health institution	Instrumental	44	31-120 minutes	Both	Yes	Yes	No	No	No	No	No	Yes	No	No	Yes	No	Yes	No	Yes	No	No	Yes	No	No	No
72	33	25-36	Currently married	Primary school	Primary or less	Primary	Primary or less	Housewife/no job	Employed	1200	More than 1000	No	17	18	7	3	1	2	Upto 3	Yes	Yes	2	No	Home	SVD	7	1-30 minutes	You	No	Yes	No	No	No	No	No	Yes	No	No	No	No	No	No	Yes	No	No	No	No	No	No
73	28	25-36	Currently married	Higher education	Secondary or more	Higher education	Secondary or more	Merchant	Merchant	400	Upto 500	Yes	17	16	3	4	2	3	Upto 3	Yes	No	1	Yes	Health institution	SVD	40	31-120 minutes	You	No	Yes	Yes	Yes	Yes	No	No	Yes	Yes	No	No	No	Yes	Yes	Yes	Yes	No	No	No	No	Yes
74	26	25-36	Currently married	Higher education	Secondary or more	Higher education	Secondary or more	Merchant	Merchant	250	Upto 500	Yes	20	21	2	4	2	3	Upto 3	Yes	No	1	Yes	Health institution	SVD	25	1-30 minutes	You	No	Yes	Yes	Yes	Yes	No	No	No	No	No	No	Yes	Yes	Yes	Yes	Yes	No	Yes	No	No	No
75	25	25-36	Currently married	Primary school	Primary or less	Higher education	Secondary or more	Housewife/no job	Employed	1200	More than 1000	Yes	17	18	2	4	2	3	Upto 3	No	Yes	1	No	Home	SVD	4	1-30 minutes	You	No	Yes	Yes	Yes	No	No	Yes	No	No	No	Yes	No	No	No	Yes	Yes	No	No	Yes	No	Yes
76	18	Upto 24	Widowed/Divorced	No formal education	Primary or less	No formal education	Primary or less	Employed	Merchant	120	Upto 500	Yes	17	17	4	2	1	1	Upto 3	Yes	No	1	No	Health institution	SVD	20	1-30 minutes	You	No	No	No	No	No	Yes	No	No	No	No	Yes	No	No	No	No	Yes	Yes	No	No	No	No
77	30	25-36	Currently married	Secondary school	Secondary or more	Higher education	Secondary or more	Housewife/no job	Employed	100	Upto 500	No	17	19	5	3	1	2	Upto 3	Yes	No	1	Yes	Home	SVD	14	1-30 minutes	You	No	No	No	No	No	No	No	Yes	No	Yes	No	No	No	No	No	No	No	Yes	Yes	Yes	Yes
78	40	>=37	Currently married	No formal education	Primary or less	Higher education	Secondary or more	Housewife/no job	Employed	400	Upto 500	Yes	19	20	8	9	3	8	more than 6	Yes	No	4	Yes	Home	SVD	40	31-120 minutes	Partner	No	Yes	No	No	No	No	No	Yes	No	No	No	No	No	No	Yes	No	No	No	No	No	Yes
79	17	Upto 24	Currently married	No formal education	Primary or less	Secondary	Secondary or more	Merchant	Employed	350	Upto 500	Yes	15	16	8	1	1	0	Upto 3	No	Yes	2	No			25	1-30 minutes	You	Yes	No	No	Yes	No	No	Yes	No	No	No	No	No	No	No	Yes	No	No	No	Yes	No	No
80	31	25-36	Currently married	Primary school	Primary or less	Higher education	Secondary or more	Merchant	Employed	350	Upto 500	Yes	20	21	7	4	2	3	Upto 3	No	No	3	Yes	Health institution	Instrumental	3	1-30 minutes	Both	Yes	No	Yes	No	No	No	Yes	No	No	No	Yes	No	Yes	No	No	No	Yes	Yes	No	No	Yes
81	31	25-36	Currently married	No formal education	Primary or less	No formal education	Primary or less	Merchant	Merchant	130	Upto 500	No	21	22	8	5	2	4	4 to 6	No	No	3	Yes	Home	SVD	35	31-120 minutes	Both	Yes	Yes	No	Yes	No	No	No	Yes	No	No	Yes	No	Yes	No	Yes	No	No	Yes	No	No	No
82	23	Upto 24	Currently married	Primary school	Primary or less	Higher education	Secondary or more	Merchant	Merchant	400	Upto 500	No	14	16	8	4	2	3	Upto 3	No	No	2	No	Health institution	SVD	30	1-30 minutes	Partner	Yes	Yes	No	No	Yes	No	No	No	Yes	Yes	No	No	No	No	Yes	No	Yes	No	No	No	Yes
83	22	Upto 24	Currently married	Primary school	Primary or less	Secondary	Secondary or more	Merchant	Merchant	150	Upto 500	Yes	19	19	5	3	1	2	Upto 3	Yes	No	2	Yes	Home	SVD	60	31-120 minutes	You	No	Yes	No	No	No	No	Yes	Yes	No	No	Yes	No	Yes	No	Yes	No	No	Yes	No	No	Yes
84	22	Upto 24	Currently married	Primary school	Primary or less	Primary	Primary or less	Merchant	Merchant	1120	More than 1000	No	16	17	7	3	1	2	Upto 3	Yes	No	2	Yes	Health institution	SVD	15	1-30 minutes	Both	Yes	Yes	No	Yes	No	No	No	Yes	No	No	No	No	Yes	No	Yes	No	No	Yes	No	No	Yes
85	26	25-36	Currently married	No formal education	Primary or less	Primary	Primary or less	Merchant	Merchant	100	Upto 500	No	23	24	9	1	1	0	Upto 3	No	No	3	No			60	31-120 minutes	Both	Yes	Yes	No	No	No	No	No	Yes	No	No	No	No	No	No	No	No	No	Yes	No	No	Yes
86	38	>=37	Currently married	No formal education	Primary or less	No formal education	Primary or less	Employed	Merchant	370	Upto 500	Yes	19	20	8	8	3	7	more than 6	No	No	2	No	Home	SVD	40	31-120 minutes	You	Yes	No	Yes	No	No	No	No	Yes	No	Yes	No	No	Yes	Yes	Yes	No	Yes	No	No	No	Yes
87	33	25-36	Currently married	No formal education	Primary or less	Secondary	Secondary or more	Merchant	Employed	100	Upto 500	No	18	25	6	5	2	4	4 to 6	Yes	No	3	Yes	Health institution	SVD	3	1-30 minutes	You	Yes	No	No	Yes	No	No	No	No	Yes	No	No	No	Yes	Yes	Yes	Yes	No	No	No	No	No
88	24	Upto 24	Currently married	Primary school	Primary or less	Higher education	Secondary or more	Merchant	Employed	250	Upto 500	Yes	19	20	6	4	2	3	Upto 3	Yes	No	3	Yes	Home	SVD	15	1-30 minutes	Both	No	No	No	Yes	No	Yes	Yes	No	No	Yes	No	Yes	No	Yes	No	No	No	No	No	No	No
89	39	>=37	Currently married	No formal education	Primary or less	No formal education	Primary or less	Merchant	Employed	400	Upto 500	No	18	20	6	5	2	3	Upto 3	Yes	No	3	No	Health institution	SVD	25	1-30 minutes	Both	No	No	No	No	No	No	No	No	Yes	No	No	No	Yes	No	No	No	No	No	No	No	No
90	38	>=37	Currently married	Secondary school	Secondary or more	Higher education	Secondary or more	Merchant	Merchant	400	Upto 500	Yes	25	29	3	4	2	3	Upto 3	No	No	1	No	Home	SVD	3	1-30 minutes	You	Yes	Yes	No	No	No	No	No	Yes	No	No	No	Yes	Yes	No	Yes	Yes	No	No	Yes	No	No
91	26	25-36	Currently married	Secondary school	Secondary or more	Secondary	Secondary or more	Merchant	No job	150	Upto 500	Yes	19	20	7	5	2	4	4 to 6	No	Yes	2	Yes	Health institution	SVD	20	1-30 minutes	You	Yes	Yes	Yes	Yes	No	No	Yes	No	No	No	No	Yes	Yes	Yes	Yes	Yes	No	Yes	No	No	No
92	26	25-36	Currently married	Higher education	Secondary or more	Higher education	Secondary or more	Housewife/no job	Merchant	750	501-1000	Yes	23	24	8	3	1	2	Upto 3	Yes	No	2	Yes	Home	SVD	25	1-30 minutes	You	No	Yes	Yes	No	No	Yes	No	Yes	Yes	Yes	No	No	Yes	No	No	Yes	No	No	Yes	No	No
93	22	Upto 24	Currently married	Higher education	Secondary or more	No formal education	Primary or less	Merchant	Merchant	300	Upto 500	Yes	19	20	5	3	1	2	Upto 3	Yes	No	1	Yes	Health institution	SVD	60	31-120 minutes	Both	No	Yes	Yes	Yes	No	Yes	No	No	No	No	No	No	Yes	Yes	Yes	Yes	Yes	Yes	Yes	No	No
94	24	Upto 24	Widowed/Divorced	Secondary school	Secondary or more	Higher education	Secondary or more	Employed	Employed	1200	More than 1000	Yes	19	20	8	4	2	3	Upto 3	Yes	No	2	Yes	Health institution	Instrumental	60	31-120 minutes	You	No	No	Yes	No	Yes	No	Yes	No	No	No	No	No	No	No	Yes	No	No	No	No	Yes	No
95	21	Upto 24	Currently married	Secondary school	Secondary or more	Secondary	Secondary or more	Merchant	Employed	350	Upto 500	Yes	19	19	8	4	2	3	Upto 3	No	Yes	2	Yes	Health institution	SVD	10	1-30 minutes	You	Yes	Yes	Yes	Yes	No	Yes	No	No	No	No	No	No	Yes	Yes	Yes	Yes	No	No	No	No	No
96	30	25-36	Currently married	Higher education	Secondary or more	Higher education	Secondary or more	Housewife/no job	Employed	400	Upto 500	Yes	27	28	6	3	1	2	Upto 3	Yes	No	2	Yes	Health institution	SVD	20	1-30 minutes	Both	No	Yes	Yes	Yes	No	Yes	Yes	No	No	Yes	No	No	Yes	Yes	Yes	Yes	No	No	Yes	No	No
97	30	25-36	Currently married	Secondary school	Secondary or more	Higher education	Secondary or more	Merchant	Employed	350	Upto 500	Yes	23	25	8	4	2	1	Upto 3	Yes	No	1	No	Home	SVD	38	31-120 minutes	You	No	No	No	Yes	Yes	Yes	Yes	No	Yes	Yes	No	No	Yes	No	No	No	No	Yes	Yes	No	No
98	35	25-36	Currently married	Higher education	Secondary or more	Higher education	Secondary or more	Employed	Employed	250	Upto 500	Yes	19	20	7	7	3	6	4 to 6	Yes	No	3	Yes	Health institution	SVD	75	31-120 minutes	You	No	Yes	No	Yes	No	No	No	No	Yes	No	No	Yes	Yes	Yes	Yes	No	No	Yes	No	No	Yes
99	20	Upto 24	Currently married	No formal education	Primary or less	Higher education	Secondary or more	Merchant	Employed	300	Upto 500	No	19	19	8	2	1	1	Upto 3	Yes	Yes	1	Yes	Health institution	SVD	15	1-30 minutes	Both	Yes	No	No	No	No	No	Yes	No	Yes	No	No	No	No	No	No	No	Yes	No	No	No	No
100	32	25-36	Currently married	No formal education	Primary or less	Higher education	Secondary or more	Merchant	Employed	600	501-1000	No	23	23	4	6	2	5	4 to 6	Yes	No	3	Yes	Home	SVD	60	31-120 minutes	You	No	No	No	No	No	No	Yes	Yes	No	No	No	No	No	No	Yes	No	No	No	No	No	No
101	29	25-36	Currently married	No formal education	Primary or less	Primary	Primary or less	Merchant	Merchant	1200	More than 1000	No	22	23	9	4	2	3	Upto 3	Yes	No	4	Yes	Home	SVD	35	31-120 minutes	Both	No	Yes	Yes	Yes	No	Yes	Yes	Yes	Yes	Yes	Yes	No	Yes	Yes	Yes	Yes	Yes	No	No	No	No
102	23	Upto 24	Widowed/Divorced	Primary school	Primary or less	Primary	Primary or less	Employed	Merchant	400	Upto 500	Yes	16	17	8	3	1	2	Upto 3	Yes	Yes	3	No	Home	SVD	40	31-120 minutes	You	No	Yes	Yes	Yes	No	No	No	Yes	Yes	No	No	No	Yes	Yes	Yes	Yes	No	Yes	No	No	No
103	20	Upto 24	Currently married	Primary school	Primary or less	Secondary	Secondary or more	Merchant	Merchant	300	Upto 500	Yes	15	16	8	4	2	3	Upto 3	Yes	No	3	Yes	Health institution	SVD	15	1-30 minutes	You	No	Yes	Yes	Yes	Yes	No	Yes	Yes	No	No	No	No	Yes	Yes	Yes	Yes	No	No	Yes	No	Yes
104	24	Upto 24	Currently married	Higher education	Secondary or more	Higher education	Secondary or more	Housewife/no job	Merchant	300	Upto 500	Yes	19	20	8	3	1	2	Upto 3	No	Yes	3	Yes	Health institution	SVD	20	1-30 minutes	Both	Yes	Yes	Yes	Yes	No	No	No	No	No	No	No	Yes	Yes	Yes	Yes	Yes	No	Yes	No	No	No
105	37	>=37	Currently married	No formal education	Primary or less	No formal education	Primary or less	Merchant	Employed	100	Upto 500	No	20	22	7	11	3	8	more than 6	No	Yes	3	Yes	Health institution	SVD	60	31-120 minutes	Both	Yes	Yes	Yes	Yes	No	No	Yes	No	No	Yes	Yes	No	Yes	Yes	Yes	Yes	Yes	Yes	Yes	No	No
106	31	25-36	Widowed/Divorced	Primary school	Primary or less	Higher education	Secondary or more	Merchant	Merchant	300	Upto 500	Yes	23	23	9	4	2	3	Upto 3	Yes	No	4	Yes	Home	SVD	60	31-120 minutes	You	No	No	No	No	No	Yes	No	No	No	Yes	No	No	No	Yes	No	No	No	No	Yes	No	No
107	19	Upto 24	Currently married	Secondary school	Secondary or more	Higher education	Secondary or more	Merchant	Employed	150	Upto 500	No	18	19	5	1	1	0	Upto 3	Yes	No	3	Yes			30	1-30 minutes	Both	No	Yes	No	Yes	No	No	Yes	No	No	Yes	Yes	No	No	Yes	Yes	No	No	No	No	No	No
108	31	25-36	Currently married	Higher education	Secondary or more	Higher education	Secondary or more	Housewife/no job	Merchant	400	Upto 500	Yes	20	21	2	4	2	3	Upto 3	Yes	Yes	1	Yes	Health institution	SVD	10	1-30 minutes	Both	No	Yes	Yes	Yes	Yes	Yes	No	Yes	No	No	No	No	Yes	Yes	Yes	Yes	No	Yes	No	No	Yes
109	24	Upto 24	Currently married	Higher education	Secondary or more	Higher education	Secondary or more	Housewife/no job	Employed	400	Upto 500	Yes	20	22	9	2	1	1	Upto 3	Yes	No	4	Yes	Health institution	SVD	40	31-120 minutes	Partner	Yes	Yes	Yes	Yes	Yes	No	No	Yes	Yes	Yes	Yes	No	Yes	Yes	Yes	Yes	No	Yes	No	No	No
110	25	25-36	Widowed/Divorced	No formal education	Primary or less	No formal education	Primary or less	Merchant	No job	150	Upto 500	No	18	19	8	5	2	4	4 to 6	Yes	No	4	Yes	Home	SVD	60	31-120 minutes	You	Yes	No	No	No	No	No	No	No	No	No	No	Yes	Yes	No	Yes	No	No	Yes	Yes	Yes	No
111	39	>=37	Currently married	Secondary school	Secondary or more	Higher education	Secondary or more	Housewife/no job	Employed	1000	501-1000	No	16	17	6	10	3	9	more than 6	No	No	3	Yes	Health institution	SVD	5	1-30 minutes	Both	Yes	Yes	Yes	No	No	Yes	Yes	No	No	No	No	No	Yes	Yes	Yes	No	Yes	No	Yes	No	No
112	30	25-36	Currently married	Secondary school	Secondary or more	Higher education	Secondary or more	Merchant	Merchant	500	Upto 500	Yes	25	27	6	2	1	1	Upto 3	Yes	No	3	Yes	Home	SVD	30	1-30 minutes	You	No	Yes	No	Yes	No	No	No	Yes	No	No	Yes	No	Yes	No	Yes	No	No	Yes	No	Yes	No
113	35	25-36	Currently married	Secondary school	Secondary or more	Higher education	Secondary or more	Merchant	Employed	500	Upto 500	No	25	27	6	6	2	4	4 to 6	No	Yes	2	No	Health institution	SVD	50	31-120 minutes	Partner	Yes	Yes	No	Yes	Yes	Yes	No	Yes	No	No	No	No	Yes	No	No	No	No	Yes	Yes	Yes	No
114	23	Upto 24	Currently married	Higher education	Secondary or more	Higher education	Secondary or more	Housewife/no job	Employed	500	Upto 500	Yes	24	25	3	1	1	0	Upto 3	Yes	No	2	Yes			30	1-30 minutes	Both	No	Yes	Yes	Yes	Yes	No	Yes	Yes	No	No	No	Yes	Yes	Yes	Yes	Yes	No	No	No	No	No
115	20	Upto 24	Currently married	Higher education	Secondary or more	Higher education	Secondary or more	Employed	Employed	600	501-1000	Yes	19	20	7	1	1	0	Upto 3	No	Yes	3	Yes			30	1-30 minutes	You	Yes	No	Yes	Yes	No	Yes	No	Yes	No	No	No	No	Yes	Yes	No	No	No	Yes	No	No	No
116	23	Upto 24	Currently married	Secondary school	Secondary or more	Higher education	Secondary or more	Merchant	Merchant	1200	More than 1000	Yes	20	20	6	3	1	2	Upto 3	Yes	No	4	Yes	Health institution	SVD	30	1-30 minutes	Both	No	Yes	Yes	Yes	No	Yes	Yes	No	No	No	Yes	Yes	Yes	Yes	Yes	Yes	No	No	No	No	No
117	26	25-36	Currently married	No formal education	Primary or less	Higher education	Secondary or more	Merchant	Merchant	180	Upto 500	Yes	20	20	5	5	2	4	4 to 6	Yes	Yes	3	Yes	Home	SVD	20	1-30 minutes	Both	No	Yes	No	No	No	No	No	Yes	Yes	No	No	No	Yes	Yes	No	No	No	No	Yes	No	No
118	25	25-36	Currently married	Primary school	Primary or less	Primary	Primary or less	Merchant	Merchant	300	Upto 500	Yes	17	17	4	5	2	4	4 to 6	Yes	No	6	No	Health institution	C/Section	15	1-30 minutes	Both	No	Yes	No	No	No	No	No	Yes	Yes	Yes	Yes	No	Yes	No	Yes	No	No	No	No	No	Yes
119	32	25-36	Currently married	No formal education	Primary or less	No formal education	Primary or less	Merchant	Merchant	1200	More than 1000	No	18	18	8	9	3	7	more than 6	Yes	No	2	Yes	Home	SVD	55	31-120 minutes	Both	No	Yes	Yes	No	No	No	No	Yes	No	No	No	No	No	No	No	No	No	Yes	Yes	No	Yes
120	39	>=37	Currently married	Higher education	Secondary or more	Higher education	Secondary or more	Employed	Employed	800	501-1000	Yes	21	21	5	10	3	9	more than 6	Yes	No	4	Yes	Health institution	SVD	42	31-120 minutes	Both	No	Yes	No	Yes	Yes	No	Yes	No	Yes	No	No	No	Yes	Yes	Yes	No	No	Yes	No	No	No
121	40	>=37	Widowed/Divorced	No formal education	Primary or less	Higher education	Secondary or more	Merchant	Employed	1000	501-1000	Yes	16	16	3	10	3	8	more than 6	Yes	No	2	Yes	Home	SVD	10	1-30 minutes	You	No	Yes	No	Yes	Yes	Yes	No	Yes	Yes	No	Yes	No	Yes	Yes	Yes	No	Yes	Yes	Yes	No	No
122	28	25-36	Currently married	No formal education	Primary or less	Secondary	Secondary or more	Merchant	No job	1200	More than 1000	No	14	16	9	2	1	1	Upto 3	No	Yes	6	No	Health institution	Instrumental	5	1-30 minutes	Partner	Yes	No	No	No	Yes	Yes	Yes	No	Yes	Yes	Yes	No	Yes	Yes	Yes	No	No	No	Yes	Yes	No
123	25	25-36	Currently married	Primary school	Primary or less	Higher education	Secondary or more	Merchant	Merchant	150	Upto 500	No	17	18	2	4	2	3	Upto 3	Yes	No	1	No	Home	SVD	40	31-120 minutes	Partner	No	Yes	No	Yes	Yes	Yes	No	Yes	Yes	No	Yes	No	Yes	Yes	Yes	Yes	Yes	No	No	Yes	Yes
124	19	Upto 24	Currently married	Secondary school	Secondary or more	Higher education	Secondary or more	Merchant	Employed	450	Upto 500	Yes	17	19	8	2	1	0	Upto 3	Yes	No	2	Yes			15	1-30 minutes	You	No	Yes	Yes	Yes	No	Yes	No	No	No	Yes	Yes	No	Yes	Yes	Yes	Yes	No	No	Yes	Yes	Yes
125	25	25-36	Currently married	Primary school	Primary or less	Higher education	Secondary or more	Merchant	Employed	500	Upto 500	No	15	16	8	4	2	3	Upto 3	Yes	No	3	No	Home	SVD	10	1-30 minutes	You	No	Yes	No	No	No	No	No	No	No	No	No	No	No	No	No	No	No	No	No	No	No
126	18	Upto 24	Currently married	No formal education	Primary or less	Higher education	Secondary or more	Merchant	Employed	450	Upto 500	Yes	16	16	3	2	1	1	Upto 3	Yes	No	1	Yes	Health institution	C/Section	50	31-120 minutes	Both	No	Yes	No	No	No	No	No	No	No	No	No	No	No	Yes	No	No	No	No	No	No	No
127	36	25-36	Currently married	Higher education	Secondary or more	Higher education	Secondary or more	Employed	Merchant	360	Upto 500	Yes	24	27	7	7	3	6	4 to 6	Yes	Yes	4	Yes	Health institution	SVD	70	31-120 minutes	You	No	Yes	Yes	Yes	No	No	No	Yes	Yes	No	Yes	No	Yes	Yes	Yes	Yes	No	Yes	No	Yes	No
128	17	Upto 24	Currently married	Primary school	Primary or less	Secondary	Secondary or more	Merchant	No job	190	Upto 500	Yes	16	17	8	1	1	0	Upto 3	Yes	No	1	Yes			50	31-120 minutes	Partner	No	No	No	Yes	Yes	No	No	Yes	Yes	Yes	No	No	Yes	Yes	No	Yes	No	No	No	No	No
129	30	25-36	Currently married	No formal education	Primary or less	Higher education	Secondary or more	Merchant	Employed	1200	More than 1000	Yes	20	21	7	3	1	2	Upto 3	Yes	No	1	No	Health institution	SVD	50	31-120 minutes	Both	No	Yes	Yes	No	No	No	No	No	No	No	No	No	Yes	No	Yes	No	No	No	No	No	No
130	33	25-36	Currently married	No formal education	Primary or less	No formal education	Primary or less	Merchant	Merchant	250	Upto 500	No	23	25	8	4	2	3	Upto 3	No	Yes	2	Yes	Home	SVD	30	1-30 minutes	You	Yes	Yes	Yes	Yes	No	No	No	No	No	No	No	No	Yes	Yes	Yes	Yes	Yes	No	No	No	No
131	20	Upto 24	Widowed/Divorced	Higher education	Secondary or more	No formal education	Primary or less	Housewife/no job	Employed	250	Upto 500	Yes	17	17	8	3	1	2	Upto 3	Yes	No	1	No	Health institution	SVD	30	1-30 minutes	You	No	Yes	Yes	Yes	No	No	No	Yes	No	No	Yes	No	Yes	No	Yes	No	Yes	No	No	No	No
132	28	25-36	Currently married	Primary school	Primary or less	Secondary	Secondary or more	Merchant	Employed	1200	More than 1000	No	17	19	7	4	2	3	Upto 3	No	No	2	No	Home	SVD	20	1-30 minutes	You	Yes	Yes	Yes	Yes	No	Yes	No	Yes	No	No	No	Yes	Yes	Yes	No	No	No	Yes	No	No	Yes
133	32	25-36	Currently married	No formal education	Primary or less	Higher education	Secondary or more	Merchant	Employed	300	Upto 500	No	18	20	8	3	1	2	Upto 3	Yes	Yes	1	No	Health institution	SVD	15	1-30 minutes	You	Yes	No	No	No	No	Yes	No	No	No	No	No	Yes	No	No	No	No	Yes	No	No	No	No
134	23	Upto 24	Currently married	No formal education	Primary or less	Higher education	Secondary or more	Merchant	Employed	400	Upto 500	Yes	18	19	2	3	1	2	Upto 3	Yes	No	1	No	Home	SVD	20	1-30 minutes	You	No	No	No	No	Yes	Yes	No	No	No	Yes	No	No	No	No	Yes	No	No	No	No	No	Yes
135	38	>=37	Currently married	No formal education	Primary or less	Higher education	Secondary or more	Merchant	Employed	500	Upto 500	No	19	20	1	8	3	7	more than 6	Yes	No	2	Yes	Health institution	C/Section	10	1-30 minutes	You	No	No	Yes	No	No	No	Yes	No	No	Yes	Yes	Yes	No	No	Yes	No	No	No	No	No	Yes
136	35	25-36	Currently married	No formal education	Primary or less	Primary	Primary or less	Merchant	Employed	150	Upto 500	Yes	18	20	1	2	1	1	Upto 3	Yes	No	1	Yes	Home	SVD	48	31-120 minutes	Both	Yes	Yes	Yes	Yes	No	No	No	No	Yes	No	No	No	Yes	Yes	Yes	Yes	No	Yes	Yes	No	No
137	29	25-36	Currently married	No formal education	Primary or less	Primary	Primary or less	Merchant	Merchant	2120	More than 1000	No	22	23	6	5	2	4	4 to 6	Yes	No	1	No	Health institution	SVD	1	1-30 minutes	Partner	No	Yes	Yes	Yes	No	Yes	No	Yes	No	No	No	Yes	Yes	Yes	Yes	Yes	No	No	Yes	No	Yes
138	25	25-36	Widowed/Divorced	Higher education	Secondary or more	Higher education	Secondary or more	Housewife/no job	Employed	400	Upto 500	Yes	16	16	2	5	2	3	Upto 3	Yes	No	2	Yes	Health institution	Instrumental	60	31-120 minutes	You	No	Yes	Yes	Yes	Yes	Yes	No	Yes	Yes	Yes	No	No	Yes	Yes	Yes	Yes	No	Yes	No	No	No
139	20	Upto 24	Widowed/Divorced	No formal education	Primary or less	Secondary	Secondary or more	Merchant	Merchant	150	Upto 500	Yes	16	17	3	3	1	2	Upto 3	Yes	No	1	No	Health institution	SVD	5	1-30 minutes	You	No	Yes	Yes	Yes	Yes	No	No	Yes	Yes	Yes	No	Yes	Yes	Yes	Yes	Yes	Yes	No	No	No	Yes
140	17	Upto 24	Currently married	Secondary school	Secondary or more	Higher education	Secondary or more	Merchant	Employed	350	Upto 500	Yes	16	16	2	2	1	1	Upto 3	Yes	No	2	Yes	Home	SVD	15	1-30 minutes	You	No	Yes	Yes	No	No	No	Yes	Yes	No	No	No	Yes	No	Yes	Yes	Yes	No	No	Yes	No	No
141	20	Upto 24	Currently married	Primary school	Primary or less	Higher education	Secondary or more	Merchant	Employed	1200	More than 1000	Yes	16	17	9	2	1	1	Upto 3	Yes	No	3	Yes	Health institution	SVD	120	31-120 minutes	You	No	Yes	Yes	Yes	Yes	Yes	No	No	No	No	Yes	No	Yes	Yes	Yes	Yes	No	No	No	No	No
142	33	25-36	Currently married	Higher education	Secondary or more	No formal education	Primary or less	Housewife/no job	Employed	300	Upto 500	Yes	18	19	6	7	3	6	4 to 6	Yes	No	4	Yes	Health institution	SVD	10	1-30 minutes	You	No	Yes	Yes	Yes	Yes	No	No	Yes	Yes	No	Yes	Yes	Yes	Yes	Yes	Yes	Yes	Yes	Yes	Yes	No
143	31	25-36	Currently married	Secondary school	Secondary or more	Higher education	Secondary or more	Housewife/no job	Employed	290	Upto 500	Yes	25	26	6	3	1	2	Upto 3	No	No	2	Yes	Health institution	Instrumental	4	1-30 minutes	Both	Yes	Yes	Yes	Yes	No	No	No	No	No	No	No	Yes	Yes	Yes	Yes	Yes	No	No	No	No	No
144	24	Upto 24	Currently married	No formal education	Primary or less	Secondary	Secondary or more	Merchant	Merchant	450	Upto 500	Yes	18	19	4	5	2	4	4 to 6	Yes	No	2	Yes	Home	SVD	30	1-30 minutes	You	No	Yes	Yes	Yes	Yes	No	No	Yes	No	No	No	No	Yes	Yes	Yes	Yes	No	No	No	No	Yes
145	19	Upto 24	Currently married	Secondary school	Secondary or more	Higher education	Secondary or more	Housewife/no job	Employed	300	Upto 500	Yes	17	18	6	2	1	0	Upto 3	Yes	Yes	3	Yes			17	1-30 minutes	Both	No	Yes	No	Yes	No	No	No	Yes	Yes	Yes	No	No	Yes	No	Yes	No	No	No	No	No	Yes
146	32	25-36	Currently married	No formal education	Primary or less	Secondary	Secondary or more	Merchant	Employed	280	Upto 500	No	28	29	8	2	1	1	Upto 3	No	No	3	No	Health institution	SVD	18	1-30 minutes	Both	Yes	Yes	Yes	No	No	No	Yes	Yes	No	No	Yes	Yes	Yes	No	Yes	No	No	No	No	Yes	No
147	38	>=37	Widowed/Divorced	Primary school	Primary or less	Primary	Primary or less	Merchant	Employed	1200	More than 1000	Yes	25	30	9	4	2	3	Upto 3	Yes	Yes	2	No	Home	SVD	75	31-120 minutes	Both	No	Yes	Yes	Yes	Yes	Yes	Yes	Yes	Yes	Yes	Yes	No	Yes	Yes	Yes	Yes	Yes	Yes	No	Yes	Yes
148	32	25-36	Currently married	Secondary school	Secondary or more	Higher education	Secondary or more	Merchant	Merchant	390	Upto 500	Yes	16	17	9	5	2	4	4 to 6	No	No	4	Yes	Health institution	C/Section	25	1-30 minutes	You	Yes	Yes	Yes	Yes	Yes	No	No	Yes	No	Yes	No	No	Yes	Yes	Yes	Yes	No	No	No	No	No
149	43	>=37	Widowed/Divorced	Higher education	Secondary or more	No formal education	Primary or less	Employed	Employed	350	Upto 500	Yes	17	19	5	7	3	2	Upto 3	Yes	No	4	Yes	Home	SVD	40	31-120 minutes	Partner	No	No	Yes	No	Yes	No	Yes	No	Yes	No	No	No	No	No	Yes	No	Yes	No	Yes	Yes	No
150	36	25-36	Currently married	No formal education	Primary or less	No formal education	Primary or less	Merchant	Employed	100	Upto 500	Yes	19	20	7	9	3	8	more than 6	No	Yes	5	Yes	Health institution	SVD	15	1-30 minutes	Both	Yes	Yes	Yes	Yes	Yes	Yes	No	No	No	No	No	No	Yes	Yes	Yes	Yes	No	No	No	No	Yes
151	25	25-36	Currently married	Higher education	Secondary or more	Higher education	Secondary or more	Employed	Employed	1000	501-1000	Yes	24	24	3	2	1	1	Upto 3	No	No	1	No	Home	SVD	30	1-30 minutes	You	Yes	Yes	Yes	Yes	Yes	Yes	No	No	Yes	No	No	No	Yes	Yes	Yes	No	Yes	No	Yes	No	Yes
152	31	25-36	Currently married	No formal education	Primary or less	Higher education	Secondary or more	Merchant	Employed	380	Upto 500	No	19	20	6	8	3	5	4 to 6	Yes	No	3	Yes	Health institution	SVD	1	1-30 minutes	Both	No	No	No	No	Yes	Yes	No	No	No	Yes	Yes	No	No	No	Yes	No	Yes	No	Yes	No	No
153	39	>=37	Currently married	Secondary school	Secondary or more	Primary	Primary or less	Housewife/no job	Employed	1200	More than 1000	No	17	18	3	9	3	8	more than 6	No	No	1	Yes	Health institution	SVD	30	1-30 minutes	Both	Yes	No	Yes	Yes	No	No	No	Yes	No	No	No	No	Yes	No	Yes	No	No	No	No	Yes	Yes
154	34	25-36	Currently married	Primary school	Primary or less	Higher education	Secondary or more	Merchant	Employed	300	Upto 500	No	20	21	3	5	2	4	4 to 6	Yes	Yes	1	Yes	Home	SVD	30	1-30 minutes	Partner	No	No	Yes	Yes	Yes	No	No	Yes	Yes	Yes	No	No	Yes	No	No	No	Yes	No	No	No	Yes
155	35	25-36	Currently married	Primary school	Primary or less	Higher education	Secondary or more	Merchant	Employed	450	Upto 500	No	20	21	6	4	2	3	Upto 3	No	No	3	Yes	Home	SVD	8	1-30 minutes	You	Yes	Yes	Yes	No	No	Yes	No	Yes	No	No	No	No	Yes	Yes	No	Yes	No	No	No	No	Yes
156	27	25-36	Currently married	Secondary school	Secondary or more	Higher education	Secondary or more	Merchant	Employed	300	Upto 500	No	19	20	7	5	2	4	4 to 6	No	No	1	Yes	Health institution	SVD	20	1-30 minutes	You	Yes	Yes	Yes	Yes	No	No	No	Yes	No	No	Yes	Yes	Yes	Yes	No	No	Yes	No	No	No	Yes
157	29	25-36	Currently married	Higher education	Secondary or more	Higher education	Secondary or more	Housewife/no job	Employed	400	Upto 500	Yes	20	20	3	5	2	4	4 to 6	No	Yes	2	No	Health institution	Instrumental	30	1-30 minutes	You	Yes	Yes	Yes	Yes	Yes	Yes	No	No	Yes	No	No	Yes	Yes	Yes	Yes	Yes	No	No	No	No	No
158	22	Upto 24	Currently married	Primary school	Primary or less	Secondary	Secondary or more	Merchant	Employed	390	Upto 500	Yes	19	20	7	2	1	1	Upto 3	No	No	3	No	Health institution	Instrumental	35	31-120 minutes	Both	Yes	Yes	Yes	Yes	No	No	No	No	Yes	No	Yes	Yes	Yes	Yes	Yes	No	No	Yes	No	No	No
159	30	25-36	Currently married	Secondary school	Secondary or more	No formal education	Primary or less	Housewife/no job	Employed	1200	More than 1000	No	19	20	7	5	2	4	4 to 6	Yes	No	2	Yes	Health institution	SVD	10	1-30 minutes	Both	No	Yes	Yes	Yes	No	No	Yes	Yes	No	Yes	No	No	Yes	Yes	Yes	No	Yes	No	No	No	Yes
160	29	25-36	Currently married	Higher education	Secondary or more	Higher education	Secondary or more	Merchant	Employed	400	Upto 500	Yes	19	20	3	4	2	3	Upto 3	Yes	No	1	No	Home	SVD	30	1-30 minutes	Both	No	No	Yes	Yes	Yes	Yes	No	Yes	Yes	Yes	Yes	No	Yes	Yes	Yes	Yes	No	Yes	No	No	Yes
161	18	Upto 24	Currently married	Primary school	Primary or less	Secondary	Secondary or more	Merchant	Employed	300	Upto 500	Yes	16	16	5	3	1	1	Upto 3	Yes	Yes	2	No	Health institution	SVD	55	31-120 minutes	You	No	No	No	No	No	Yes	Yes	No	No	No	No	No	No	No	No	No	No	No	No	Yes	Yes
162	27	25-36	Currently married	No formal education	Primary or less	Secondary	Secondary or more	Employed	Employed	1000	501-1000	Yes	21	22	9	4	2	3	Upto 3	Yes	No	4	Yes	Health institution	Instrumental	30	1-30 minutes	You	No	No	No	No	Yes	No	No	Yes	Yes	No	No	No	No	Yes	Yes	No	No	No	No	No	No
163	40	>=37	Currently married	No formal education	Primary or less	Primary	Primary or less	Housewife/no job	Employed	550	501-1000	Yes	19	22	4	6	2	3	Upto 3	Yes	No	2	Yes	Health institution	SVD	45	31-120 minutes	Both	No	Yes	Yes	No	No	Yes	No	Yes	No	No	No	Yes	No	No	No	Yes	No	No	No	No	Yes
164	23	Upto 24	Currently married	Higher education	Secondary or more	Higher education	Secondary or more	Employed	Employed	450	Upto 500	No	18	19	7	3	1	2	Upto 3	Yes	Yes	2	No	Home	SVD	20	1-30 minutes	You	No	Yes	Yes	Yes	Yes	Yes	No	No	No	No	No	No	Yes	Yes	No	Yes	No	No	No	No	No
165	38	>=37	Currently married	No formal education	Primary or less	Primary	Primary or less	Merchant	No job	150	Upto 500	No	17	18	7	11	3	8	more than 6	No	No	4	No	Health institution	SVD	2	1-30 minutes	You	Yes	Yes	Yes	No	Yes	No	No	Yes	No	Yes	Yes	Yes	Yes	Yes	Yes	Yes	No	Yes	No	Yes	Yes
166	35	25-36	Currently married	Primary school	Primary or less	Secondary	Secondary or more	Merchant	Merchant	500	Upto 500	No	19	20	7	8	3	7	more than 6	Yes	No	3	No	Health institution	SVD	5	1-30 minutes	You	No	No	No	No	No	No	Yes	Yes	No	Yes	No	No	Yes	Yes	No	No	No	No	Yes	Yes	No
167	33	25-36	Currently married	Higher education	Secondary or more	Higher education	Secondary or more	Merchant	Employed	300	Upto 500	Yes	20	21	7	5	2	4	4 to 6	Yes	No	4	No	Health institution	Instrumental	4	1-30 minutes	Both	No	Yes	Yes	Yes	No	No	No	Yes	Yes	No	No	Yes	Yes	No	Yes	No	No	Yes	Yes	No	Yes
168	33	25-36	Currently married	Primary school	Primary or less	Higher education	Secondary or more	Merchant	Employed	250	Upto 500	Yes	20	21	5	5	2	4	4 to 6	No	No	2	Yes	Home	SVD	14	1-30 minutes	Partner	Yes	No	No	Yes	Yes	Yes	No	No	Yes	Yes	No	No	Yes	No	Yes	Yes	No	Yes	No	Yes	Yes
169	24	Upto 24	Currently married	Primary school	Primary or less	Secondary	Secondary or more	Merchant	Employed	1200	More than 1000	Yes	17	18	6	5	2	4	4 to 6	Yes	Yes	3	No	Health institution	SVD	10	1-30 minutes	Both	No	Yes	Yes	No	No	Yes	Yes	Yes	Yes	No	No	No	Yes	Yes	Yes	Yes	No	No	Yes	Yes	No
170	39	>=37	Currently married	Primary school	Primary or less	Secondary	Secondary or more	Merchant	Employed	1200	More than 1000	No	20	22	7	6	2	5	4 to 6	No	No	2	No	Home	SVD	10	1-30 minutes	Partner	Yes	Yes	No	No	No	No	Yes	No	No	No	Yes	No	Yes	No	No	Yes	Yes	Yes	Yes	Yes	Yes
171	30	25-36	Currently married	Higher education	Secondary or more	Primary	Primary or less	Employed	Employed	250	Upto 500	Yes	18	20	9	4	2	3	Upto 3	No	Yes	2	Yes	Health institution	SVD	60	31-120 minutes	Both	Yes	Yes	Yes	Yes	Yes	No	No	Yes	No	Yes	No	Yes	Yes	Yes	Yes	Yes	Yes	Yes	No	No	Yes
172	28	25-36	Currently married	Primary school	Primary or less	Secondary	Secondary or more	Housewife/no job	Employed	300	Upto 500	No	21	22	9	5	2	4	4 to 6	No	No	2	No	Health institution	SVD	60	31-120 minutes	You	Yes	No	No	No	Yes	No	Yes	No	No	No	Yes	No	No	Yes	Yes	No	No	Yes	No	Yes	Yes
173	30	25-36	Currently married	No formal education	Primary or less	Primary	Primary or less	Merchant	Employed	300	Upto 500	No	24	25	9	3	1	2	Upto 3	No	No	3	No	Health institution	SVD	40	31-120 minutes	You	Yes	No	Yes	Yes	No	Yes	Yes	Yes	Yes	No	Yes	Yes	No	Yes	Yes	No	Yes	Yes	Yes	No	No
174	42	>=37	Currently married	No formal education	Primary or less	Primary	Primary or less	Merchant	Employed	400	Upto 500	Yes	22	23	7	5	2	4	4 to 6	Yes	No	3	No	Home	SVD	30	1-30 minutes	Both	No	Yes	No	No	No	No	No	No	No	Yes	No	No	No	Yes	No	No	No	No	No	No	No
175	22	Upto 24	Currently married	No formal education	Primary or less	Primary	Primary or less	Merchant	Employed	170	Upto 500	No	18	19	6	3	1	2	Upto 3	No	No	3	No	Health institution	SVD	17	1-30 minutes	Both	Yes	No	Yes	Yes	Yes	No	Yes	No	Yes	No	Yes	Yes	Yes	No	Yes	No	Yes	No	No	Yes	Yes
176	26	25-36	Currently married	Primary school	Primary or less	Higher education	Secondary or more	Merchant	Employed	4120	More than 1000	No	19	20	7	4	2	3	Upto 3	No	No	2	Yes	Home	SVD	20	1-30 minutes	You	Yes	No	No	Yes	No	Yes	No	No	No	No	No	No	No	No	Yes	No	No	No	No	Yes	No
177	34	25-36	Currently married	No formal education	Primary or less	Secondary	Secondary or more	Merchant	Employed	150	Upto 500	No	25	26	6	3	1	2	Upto 3	No	Yes	2	Yes	Health institution	C/Section	10	1-30 minutes	You	Yes	Yes	Yes	Yes	No	No	Yes	No	No	No	No	Yes	Yes	No	Yes	No	No	Yes	Yes	No	No
178	22	Upto 24	Currently married	Primary school	Primary or less	Higher education	Secondary or more	Housewife/no job	Employed	300	Upto 500	Yes	17	18	4	2	1	1	Upto 3	Yes	No	2	No	Home	SVD	25	1-30 minutes	Both	No	No	Yes	No	No	No	Yes	No	No	Yes	No	No	No	No	Yes	Yes	Yes	No	No	No	No
179	19	Upto 24	Currently married	Primary school	Primary or less	Secondary	Secondary or more	Merchant	Employed	250	Upto 500	Yes	17	19	7	1	1	0	Upto 3	No	No	4	Yes			15	1-30 minutes	Both	Yes	Yes	Yes	Yes	No	No	No	No	No	No	No	No	Yes	Yes	No	No	No	No	No	No	No
180	37	>=37	Currently married	No formal education	Primary or less	Higher education	Secondary or more	Merchant	Employed	480	Upto 500	No	20	21	6	9	3	8	more than 6	Yes	No	4	No	Home	SVD	45	31-120 minutes	You	No	Yes	No	No	No	No	No	No	No	Yes	Yes	No	Yes	No	No	No	No	No	No	No	Yes
181	38	>=37	Currently married	No formal education	Primary or less	Higher education	Secondary or more	Merchant	Employed	400	Upto 500	Yes	20	24	5	9	3	8	more than 6	Yes	No	2	Yes	Home	SVD	2	1-30 minutes	Both	No	Yes	Yes	No	No	No	No	No	No	No	No	No	Yes	No	No	No	No	No	No	No	No
182	19	Upto 24	Currently married	Primary school	Primary or less	Higher education	Secondary or more	Merchant	Merchant	300	Upto 500	Yes	16	17	5	2	1	1	Upto 3	Yes	No	3	Yes	Health institution	SVD	45	31-120 minutes	You	No	Yes	Yes	Yes	No	Yes	Yes	No	No	No	No	No	Yes	Yes	No	Yes	Yes	Yes	Yes	Yes	No
183	34	25-36	Currently married	Higher education	Secondary or more	Higher education	Secondary or more	Merchant	Employed	1000	501-1000	Yes	15	17	2	6	2	5	4 to 6	Yes	No	1	Yes	Health institution	SVD	75	31-120 minutes	Both	No	Yes	Yes	Yes	Yes	Yes	Yes	Yes	No	Yes	Yes	Yes	Yes	Yes	Yes	Yes	Yes	Yes	No	Yes	No
184	27	25-36	Currently married	Higher education	Secondary or more	Higher education	Secondary or more	Housewife/no job	Employed	700	501-1000	Yes	16	17	9	5	2	4	4 to 6	No	No	2	Yes	Health institution	SVD	15	1-30 minutes	You	Yes	Yes	Yes	Yes	Yes	Yes	Yes	Yes	Yes	No	Yes	Yes	Yes	No	Yes	Yes	Yes	Yes	Yes	No	No
185	40	>=37	Widowed/Divorced	Higher education	Secondary or more	Higher education	Secondary or more	Housewife/no job	Employed	800	501-1000	Yes	16	17	8	8	3	7	more than 6	Yes	No	3	Yes	Health institution	SVD	20	1-30 minutes	You	No	Yes	Yes	Yes	Yes	Yes	Yes	Yes	Yes	Yes	No	Yes	Yes	Yes	Yes	Yes	No	No	Yes	Yes	Yes
186	29	25-36	Currently married	Primary school	Primary or less	Secondary	Secondary or more	Merchant	Employed	1200	More than 1000	Yes	17	18	3	4	2	3	Upto 3	Yes	No	1	No	Health institution	SVD	4	1-30 minutes	Both	No	Yes	Yes	No	Yes	Yes	No	No	Yes	Yes	Yes	No	Yes	Yes	No	Yes	Yes	No	Yes	No	No
187	28	25-36	Currently married	No formal education	Primary or less	Secondary	Secondary or more	Merchant	Employed	1200	More than 1000	No	23	25	9	4	2	3	Upto 3	No	Yes	1	Yes	Home	SVD	1	1-30 minutes	Both	Yes	No	No	No	No	Yes	No	No	No	Yes	Yes	Yes	No	Yes	No	No	No	No	No	No	No
188	20	Upto 24	Currently married	No formal education	Primary or less	No formal education	Primary or less	Merchant	Merchant	600	501-1000	Yes	19	19	2	3	1	2	Upto 3	Yes	No	1	No	Health institution	SVD	5	1-30 minutes	Both	No	Yes	Yes	Yes	No	No	Yes	No	No	No	No	No	Yes	Yes	Yes	Yes	No	Yes	No	No	No
189	35	25-36	Currently married	Primary school	Primary or less	Higher education	Secondary or more	Merchant	Employed	300	Upto 500	Yes	18	20	3	9	3	8	more than 6	Yes	No	2	Yes	Health institution	SVD	25	1-30 minutes	You	No	Yes	No	No	Yes	No	No	Yes	No	No	Yes	No	Yes	No	No	No	No	Yes	No	No	Yes
190	36	25-36	Currently married	No formal education	Primary or less	Secondary	Secondary or more	Merchant	No job	1500	More than 1000	No	19	20	7	7	3	6	4 to 6	Yes	Yes	3	No	Health institution	C/Section	20	1-30 minutes	Both	No	Yes	Yes	Yes	No	No	No	No	No	No	No	No	Yes	No	No	No	No	No	No	No	No
191	20	Upto 24	Currently married	Higher education	Secondary or more	Higher education	Secondary or more	Housewife/no job	Employed	1000	501-1000	Yes	16	17	4	3	1	2	Upto 3	Yes	No	4	Yes	Health institution	SVD	40	31-120 minutes	You	No	Yes	Yes	Yes	Yes	Yes	Yes	Yes	Yes	Yes	Yes	Yes	Yes	Yes	Yes	Yes	Yes	No	Yes	Yes	Yes
192	21	Upto 24	Widowed/Divorced	Higher education	Secondary or more	Higher education	Secondary or more	Housewife/no job	Employed	450	Upto 500	Yes	17	17	8	4	2	3	Upto 3	Yes	No	4	Yes	Health institution	SVD	50	31-120 minutes	You	No	Yes	Yes	No	Yes	Yes	Yes	No	No	No	Yes	No	Yes	Yes	Yes	Yes	Yes	No	No	Yes	No
193	22	Upto 24	Currently married	Higher education	Secondary or more	Higher education	Secondary or more	Housewife/no job	Employed	600	501-1000	Yes	18	19	3	2	1	1	Upto 3	Yes	No	1	Yes	Health institution	SVD	55	31-120 minutes	You	No	Yes	Yes	Yes	Yes	Yes	Yes	Yes	Yes	Yes	Yes	Yes	Yes	Yes	Yes	Yes	Yes	No	No	Yes	Yes
194	23	Upto 24	Currently married	No formal education	Primary or less	No formal education	Primary or less	Merchant	Merchant	1200	More than 1000	No	17	18	3	3	1	2	Upto 3	No	No	1	No	Home	SVD	120	31-120 minutes	Both	Yes	No	No	No	No	No	No	No	No	No	No	No	No	No	No	No	No	No	No	No	No
195	26	25-36	Currently married	No formal education	Primary or less	Higher education	Secondary or more	Merchant	Employed	400	Upto 500	No	16	16	9	4	2	3	Upto 3	Yes	No	3	Yes	Health institution	SVD	40	31-120 minutes	You	No	Yes	Yes	Yes	Yes	No	Yes	Yes	Yes	No	No	Yes	Yes	Yes	Yes	Yes	Yes	Yes	Yes	Yes	Yes
196	39	>=37	Widowed/Divorced	No formal education	Primary or less	Higher education	Secondary or more	Merchant	Employed	250	Upto 500	No	15	17	2	7	3	4	4 to 6	No	No	1	No	Home	SVD	120	31-120 minutes	Partner	Yes	Yes	Yes	Yes	No	No	No	No	No	No	No	No	Yes	No	No	No	No	No	No	No	No
197	32	25-36	Currently married	Higher education	Secondary or more	Higher education	Secondary or more	Housewife/no job	Employed	300	Upto 500	Yes	16	16	6	8	3	6	4 to 6	No	No	3	Yes	Health institution	SVD	12	1-30 minutes	You	Yes	Yes	Yes	Yes	Yes	Yes	Yes	Yes	Yes	Yes	Yes	Yes	Yes	Yes	Yes	Yes	Yes	Yes	Yes	Yes	Yes
198	27	25-36	Currently married	Higher education	Secondary or more	Higher education	Secondary or more	Housewife/no job	Employed	1100	More than 1000	Yes	15	17	3	4	2	3	Upto 3	Yes	No	1	Yes	Health institution	SVD	120	31-120 minutes	You	No	Yes	Yes	Yes	#NULL!	Yes	Yes	Yes	Yes	Yes	Yes	Yes	Yes	Yes	Yes	Yes	Yes	Yes	Yes	Yes	Yes
199	29	25-36	Currently married	Higher education	Secondary or more	Higher education	Secondary or more	Housewife/no job	Employed	1000	501-1000	Yes	16	17	3	4	2	3	Upto 3	Yes	No	1	Yes	Health institution	SVD	45	31-120 minutes	Both	No	Yes	Yes	Yes	Yes	Yes	Yes	Yes	Yes	Yes	Yes	Yes	Yes	Yes	Yes	Yes	Yes	Yes	Yes	No	No
200	25	25-36	Currently married	Secondary school	Secondary or more	Higher education	Secondary or more	Housewife/no job	Employed	250	Upto 500	No	16	16	7	3	1	2	Upto 3	Yes	No	2	Yes	Health institution	SVD	45	31-120 minutes	You	No	Yes	Yes	No	No	No	No	No	Yes	Yes	No	No	Yes	Yes	No	No	No	Yes	Yes	No	No
201	30	25-36	Currently married	No formal education	Primary or less	Primary	Primary or less	Merchant	Employed	150	Upto 500	No	22	23	4	3	1	1	Upto 3	Yes	No	1	Yes	Health institution	Instrumental	70	31-120 minutes	You	No	Yes	No	No	Yes	No	No	Yes	No	Yes	No	No	Yes	No	Yes	No	No	No	No	No	Yes
202	40	>=37	Currently married	Secondary school	Secondary or more	Higher education	Secondary or more	Merchant	Merchant	1130	More than 1000	Yes	17	18	8	8	3	6	4 to 6	Yes	No	4	Yes	Health institution	SVD	25	1-30 minutes	You	No	Yes	No	Yes	Yes	No	Yes	No	No	Yes	No	No	Yes	No	Yes	No	No	No	No	Yes	No
203	36	25-36	Widowed/Divorced	Higher education	Secondary or more	Higher education	Secondary or more	Employed	No job	1000	501-1000	Yes	20	21	8	9	3	6	more than 6	Yes	No	4	Yes	Health institution	SVD	15	1-30 minutes	You	No	Yes	Yes	Yes	Yes	Yes	No	No	No	No	No	No	Yes	Yes	No	Yes	No	No	No	No	No
204	32	25-36	Currently married	No formal education	Primary or less	Higher education	Secondary or more	Merchant	Merchant	1200	More than 1000	No	21	22	3	7	3	6	4 to 6	Yes	Yes	1	Yes	Health institution	Instrumental	50	31-120 minutes	Both	No	No	No	Yes	No	Yes	No	Yes	No	No	No	No	No	No	No	No	Yes	No	No	Yes	No
205	28	25-36	Currently married	Higher education	Secondary or more	Higher education	Secondary or more	Merchant	Employed	280	Upto 500	No	19	20	8	6	2	5	4 to 6	Yes	No	6	Yes	Health institution	SVD	50	31-120 minutes	Both	No	Yes	Yes	Yes	No	No	Yes	No	No	Yes	Yes	No	Yes	Yes	Yes	Yes	Yes	No	No	No	No
206	25	25-36	Currently married	Higher education	Secondary or more	Higher education	Secondary or more	Housewife/no job	Employed	350	Upto 500	Yes	20	21	5	3	1	2	Upto 3	Yes	No	3	Yes	Health institution	SVD	30	1-30 minutes	You	Yes	Yes	Yes	Yes	Yes	Yes	No	Yes	Yes	No	No	No	Yes	Yes	Yes	Yes	Yes	No	No	No	Yes
207	25	25-36	Currently married	Primary school	Primary or less	Primary	Primary or less	Merchant	Employed	1200	More than 1000	Yes	19	21	9	3	1	2	Upto 3	Yes	Yes	4	Yes	Health institution	SVD	40	31-120 minutes	Both	No	No	No	No	No	No	No	Yes	No	No	No	Yes	Yes	No	No	No	No	No	No	Yes	Yes
208	30	25-36	Currently married	No formal education	Primary or less	No formal education	Primary or less	Housewife/no job	Employed	150	Upto 500	No	20	22	9	6	2	5	4 to 6	Yes	No	4	Yes	Home	SVD	8	1-30 minutes	Both	No	Yes	No	No	No	No	No	Yes	Yes	Yes	Yes	No	No	No	No	No	No	Yes	No	No	No
209	30	25-36	Currently married	Higher education	Secondary or more	Higher education	Secondary or more	Merchant	Employed	300	Upto 500	Yes	21	22	5	5	2	4	4 to 6	Yes	Yes	2	Yes	Health institution	SVD	80	31-120 minutes	Partner	No	No	No	Yes	Yes	Yes	No	No	No	Yes	Yes	No	Yes	Yes	No	No	No	Yes	No	No	No
210	29	25-36	Currently married	Secondary school	Secondary or more	Higher education	Secondary or more	Merchant	Employed	350	Upto 500	Yes	20	20	3	7	3	5	4 to 6	Yes	Yes	1	Yes	Health institution	SVD	50	31-120 minutes	You	No	Yes	Yes	Yes	No	No	No	No	No	Yes	No	Yes	Yes	Yes	Yes	Yes	Yes	Yes	No	No	No
211	36	25-36	Currently married	No formal education	Primary or less	No formal education	Primary or less	Merchant	Merchant	190	Upto 500	Yes	19	25	9	8	3	6	4 to 6	Yes	Yes	2	Yes	Health institution	SVD	9	1-30 minutes	You	No	No	No	Yes	No	No	No	No	No	No	No	Yes	No	No	No	No	Yes	Yes	No	No	No
212	32	25-36	Currently married	Primary school	Primary or less	Higher education	Secondary or more	Merchant	Employed	300	Upto 500	Yes	20	21	6	6	2	5	4 to 6	No	Yes	4	Yes	Home	SVD	25	1-30 minutes	You	Yes	No	Yes	No	No	No	No	No	No	No	No	No	No	No	No	No	Yes	Yes	Yes	No	No
213	20	Upto 24	Currently married	Primary school	Primary or less	Secondary	Secondary or more	Merchant	Employed	190	Upto 500	No	16	17	2	3	1	2	Upto 3	No	No	1	No	Health institution	SVD	40	31-120 minutes	Both	Yes	Yes	Yes	No	No	Yes	No	Yes	Yes	Yes	No	No	No	Yes	Yes	No	Yes	No	No	No	No
214	18	Upto 24	Currently married	Higher education	Secondary or more	Higher education	Secondary or more	Merchant	Merchant	800	501-1000	Yes	17	17	4	2	1	1	Upto 3	No	No	2	Yes	Health institution	SVD	18	1-30 minutes	You	Yes	No	Yes	No	No	No	No	Yes	No	Yes	No	No	No	No	Yes	Yes	No	No	No	No	Yes
215	19	Upto 24	Currently married	Secondary school	Secondary or more	Higher education	Secondary or more	Merchant	Employed	600	501-1000	Yes	17	17	3	2	1	1	Upto 3	Yes	No	1	Yes	Health institution	SVD	25	1-30 minutes	Both	No	Yes	No	Yes	Yes	No	No	Yes	Yes	Yes	No	No	Yes	No	Yes	No	No	No	Yes	Yes	No
216	20	Upto 24	Currently married	Higher education	Secondary or more	Higher education	Secondary or more	Housewife/no job	Employed	300	Upto 500	Yes	18	18	4	2	1	1	Upto 3	No	No	2	No	Health institution	SVD	40	31-120 minutes	You	Yes	Yes	Yes	No	Yes	No	Yes	No	Yes	No	No	No	No	No	Yes	No	No	Yes	No	No	Yes
217	21	Upto 24	Widowed/Divorced	No formal education	Primary or less	No formal education	Primary or less	Merchant	Employed	250	Upto 500	Yes	17	17	3	4	2	3	Upto 3	Yes	No	1	Yes	Home	SVD	30	1-30 minutes	You	No	No	No	No	No	No	No	Yes	Yes	No	No	No	No	Yes	No	No	No	No	No	No	No
218	23	Upto 24	Currently married	Higher education	Secondary or more	Higher education	Secondary or more	Housewife/no job	Employed	1000	501-1000	Yes	18	18	8	3	1	1	Upto 3	Yes	No	4	Yes	Health institution	SVD	40	31-120 minutes	Both	No	Yes	Yes	Yes	No	Yes	No	Yes	Yes	Yes	No	No	Yes	Yes	Yes	Yes	Yes	No	No	Yes	Yes
219	24	Upto 24	Currently married	No formal education	Primary or less	Higher education	Secondary or more	Merchant	Employed	500	Upto 500	Yes	19	19	6	3	1	2	Upto 3	No	No	4	No	Health institution	SVD	60	31-120 minutes	You	Yes	No	Yes	No	No	Yes	No	No	Yes	Yes	No	No	No	Yes	Yes	No	No	No	No	No	No
220	25	25-36	Currently married	Secondary school	Secondary or more	Higher education	Secondary or more	Merchant	Employed	1400	More than 1000	Yes	20	24	8	1	1	0	Upto 3	Yes	No	4	Yes			90	31-120 minutes	Both	No	No	Yes	No	No	No	Yes	Yes	Yes	Yes	No	No	Yes	Yes	Yes	No	No	No	No	No	No
221	25	25-36	Currently married	Higher education	Secondary or more	Higher education	Secondary or more	Housewife/no job	Employed	1200	More than 1000	No	18	18	7	4	2	3	Upto 3	Yes	No	3	No	Health institution	SVD	30	1-30 minutes	You	No	Yes	No	Yes	No	Yes	No	Yes	Yes	Yes	No	No	No	Yes	Yes	No	No	No	No	No	No
222	27	25-36	Currently married	No formal education	Primary or less	Secondary	Secondary or more	Merchant	Merchant	1200	More than 1000	No	15	16	6	6	2	4	4 to 6	Yes	No	2	Yes	Health institution	SVD	65	31-120 minutes	You	No	No	No	Yes	Yes	No	No	No	No	No	No	No	Yes	No	No	No	No	Yes	No	Yes	No
[truncated: 19 more columns]
